# Supplementary material for: DSAM: A deep learning framework for analyzing temporal and spatial dynamics in brain networks
Source: Med Image Anal. Author manuscript; Available in PMC 2026 Apr 8. (PMC13060574; doi:10.1016/j.media.2025.103462)
Supplement: appendix [file NIHMS2158555-supplement-appendix.zip]

Archive with 1 entries (1 files):
- supplementary_images_V4.zip
